# Supplementary material for: The transcriptomic profiling of SARS-CoV-2 compared to SARS, MERS, EBOV, and H1N1
Source: PLoS One. 2020 Dec 10;15(12):e0243270. doi: 10.1371/journal.pone.0243270 (PMC7728291; doi:10.1371/journal.pone.0243270)
Supplement: S1 Table — (XLS) [file pone.0243270.s001.xls]

## Sheet: Data information
S1 Table: The information of DEGs associated the host response of SARS-CoV-2, EBOV, H1N1, MERS-CoV, and SARS-CoV viral infections.
Viral infection	Cell type	Ref	GEO accession
SARS-CoV-2	Normal human bronchial epithelial (NHBE) cells	(Blanco-Melo et al. 2020)⁠	GSE147507
EBOV	Human liver Huh cells	-	GSE86539
H1N1	Human blood samples	(Bermejo-Martin et al. 2010)⁠	GSE21802
MERS-CoV	Human airway epithelial cell lines	-	GSE100504
SARS-CoV	2B4 cell lines	(Yoshikawa et al. 2010)⁠	GSE17400
