# Supplementary material for: The transcriptomic profiling of SARS-CoV-2 compared to SARS, MERS, EBOV, and H1N1
Source: PLoS One. 2020 Dec 10;15(12):e0243270. doi: 10.1371/journal.pone.0243270 (PMC7728291; doi:10.1371/journal.pone.0243270)
Supplement: S3 Table — (XLSX) [file pone.0243270.s003.xlsx]

## Sheet: DEGs Venn Analyssis
S3 Table: Selected gene enrichment analysis of uniquely shared group of genes across the host response of SARS-CoV-2, EBOV, H1N1, MERS-CoV, and SARS-CoV viral infections.
Names	total	elements
SARS-CoV-2 EBOV H1N1 MERS-COV SARS-COV	1
		SERPINB1
EBOV H1N1 MERS-COV SARS-COV	17
		PXMP4
		SLC38A1
		ENPP3
		TARP
		AP1S3
		NR4A1
		PLEKHG5
		IFT88
		PBXIP1
		RECQL
		UBE2I
		ARIH2
		MDM1
		MAVS
		SNX29
		DYNC2LI1
		TICAM1
SARS-CoV-2 EBOV MERS-COV SARS-COV	6
		SAMD4A
		CXCL3
		DUSP10
		DST
		CXCL2
		DUSP1
SARS-CoV-2 EBOV H1N1 MERS-COV	6
		EDN1
		LDLR
		GJB2
		EHD1
		PRSS23
		RAB11FIP1
H1N1 MERS-COV SARS-COV	36
		IPP
		SDR39U1
		GLT8D1
		ZADH2
		PPHLN1
		RHPN1
		TMED9
		THEM4
		GPRIN1
		PPA2
		CKAP4
		SLC25A16
		RARRES2
		MAG
		TMEM234
		CYLD
		CTBP2
		WHSC1
		LOC642852
		ZNF70
		PSD3
		CLN8
		BOLA1
		RABL2A
		SEPHS2
		SMC3
		WDR19
		TRIM52
		ANKRD44
		SEC62
		TMEM107
		SERP2
		BRWD1
		USP49
		PACRGL
		NRG2
EBOV MERS-COV SARS-COV	72
		QKI
		SPATS2L
		FAM122B
		C6orf89
		SEC22C
		FANCM
		SRGAP1
		TPR
		PLEKHB1
		MAP3K14
		EGR1
		ATP5S
		RCAN3
		CAPN13
		PCM1
		SNHG8
		PDHB
		NT5DC1
		ALDH6A1
		ZFP36
		LRBA
		TMEM69
		LOC389834
		IGF2BP2
		TSC22D2
		SLC7A1
		WLS
		CALML4
		NUDT7
		IFT80
		ZC3HAV1
		FRAT2
		VPS13A
		UBE4A
		RHOB
		LOC283788
		LRRC28
		LANCL1
		BCKDHB
		SPTBN1
		BRD4
		CRNDE
		GIPC2
		HACL1
		EID2B
		CDK13
		TMC5
		HOOK1
		LRRC27
		ALMS1
		ITLN1
		RASEF
		HSPA6
		BCAS4
		UBL3
		JUN
		ENOSF1
		SPAG9
		PDCD6IP
		IGF2-AS
		CPSF6
		ZNF880
		ATF3
		SWAP70
		CHCHD7
		MMACHC
		FAM46A
		DR1
		IFT81
		EFCAB2
		AKAP13
		CXXC4
SARS-CoV-2 MERS-COV SARS-COV	8
		GPNMB
		TRIM14
		IL32
		TNFAIP3
		NFKBIA
		IL6
		IFI6
		PRKACB
EBOV H1N1 SARS-COV	29
		PHF20
		LRRFIP1
		PACS2
		ROBO1
		SRSF6
		TRIM2
		DOCK4
		TNRC6B
		HN1L
		BAG5
		LAMP2
		SRRM2
		RDH13
		CPSF3L
		WHSC1L1
		COG1
		FAM120A
		CITED2
		ABHD10
		GAK
		FOXF2
		ANTXR2
		TRPV2
		CTSZ
		LTBP1
		VEZT
		IFT74
		REST
		USP3
SARS-CoV-2 H1N1 SARS-COV	1
		MAF
SARS-CoV-2 EBOV SARS-COV	3
		CXCL1
		CD109
		IRAK2
EBOV H1N1 MERS-COV	107
		USP42
		AGPS
		HP
		AKIRIN1
		PECR
		FAM129B
		AIF1L
		GADD45B
		PCDH20
		SYNJ2BP
		C2orf68
		C2orf15
		PHKB
		RNASE4
		DUSP8
		ZNF248
		MECP2
		CROT
		HEXB
		SEC24C
		ELF5
		RASSF1
		DCAF8
		SLC7A6
		KPNA2
		RPL10
		RASSF4
		PSIP1
		DPP9
		SSR1
		PIP5K1B
		BACH2
		ERC1
		POLM
		PLEKHA7
		MTMR10
		ZNF813
		FAF2
		EPHX2
		TBC1D4
		NFASC
		ADPRH
		SCARB2
		DYRK1A
		HBS1L
		ZBTB20
		AHR
		KIF25
		CC2D1B
		PAM
		ACADM
		ADHFE1
		FAHD2A
		PDE4DIP
		GALT
		ZNF789
		ATXN2L
		AAK1
		MAP3K9
		ABL2
		RAC2
		AKIRIN2
		AHSA1
		SDC1
		SPON2
		ACTB
		ZFP64
		RASAL2
		ME3
		GPD2
		POP5
		AKR1C3
		TNFRSF10D
		PNKD
		ZFP14
		PF4
		CDS1
		SULT1A2
		ACSF2
		TTC12
		KDM5B
		PRIMA1
		COPG2
		EHD4
		UBE2Z
		MACROD2
		C17orf67
		PHLPP2
		GGA3
		SRI
		GSTA4
		PQBP1
		HSD17B4
		C9orf66
		ZBTB43
		SNRPE
		SARM1
		NSL1
		SERF1B
		CDHR3
		NXF1
		RBKS
		DDRGK1
		SAP18
		ZNF69
		PEX11A
		C2orf74
SARS-CoV-2 H1N1 MERS-COV	9
		KRT24
		IFITM3
		SLC25A28
		CDCP1
		FGF1
		EPHA4
		IFI27
		NLRP1
		SPRY4
SARS-CoV-2 EBOV MERS-COV	31
		PROS1
		PPP1R15A
		PALMD
		EFCAB7
		TP53INP1
		BIRC3
		SCP2
		SBNO2
		NFKB1
		MX2
		SEPP1
		HK2
		UBE2L6
		IL8
		GTPBP2
		TAP1
		WWC1
		CDC42EP2
		DDX58
		RANGAP1
		IER3
		MX1
		RELB
		ERRFI1
		PARP9
		TSC22D3
		ARHGEF2
		HYI
		IFIT1
		METTL7A
		CXCL16
SARS-CoV-2 EBOV H1N1	11
		CSNK1E
		SMAD3
		MFSD2A
		TUBA1C
		NANOS1
		NRCAM
		S100A9
		SERPINB8
		ADAM28
		SQRDL
		MMP9
MERS-COV SARS-COV	172
		BBOX1
		ARHGEF9
		TNNT3
		ITSN1
		CNTNAP3B
		LOC158402
		FBXO3
		FARS2
		OBSL1
		RB1CC1
		IMPG2
		DUSP28
		PRKD2
		PSD4
		MBTD1
		BRMS1L
		RPL35A
		CHIC1
		MCPH1
		JRKL
		NBEAL1
		CHD6
		CBR4
		UBXN10
		PYGO2
		PTX3
		FXR1
		CREBL2
		IVNS1ABP
		PPP1R2
		CCNL1
		FOS
		CIRBP
		CTPS2
		MIB1
		KLHL24
		RAB2A
		CYCS
		NDUFS1
		CLEC4E
		ZNF345
		SERPINB9
		MTR
		SEC63
		UBE2D3
		COX7B
		ALG10B
		SRD5A1
		ATF2
		CDK5RAP3
		MZF1
		PCDHB12
		SPAG8
		RPS27L
		PTGR2
		AGBL5
		FAM117B
		SLC2A13
		SLC9A7
		LPCAT2
		PLCB1
		CPEB2
		COX11
		LAMA4
		CD69
		MED22
		CCDC115
		DNAJC10
		COL4A5
		CTAGE5
		STAU2
		FAM204A
		PSMF1
		MYCBPAP
		FBXL20
		TARSL2
		XIAP
		BDP1
		KDM6B
		HRASLS
		BBS9
		FNDC9
		FAM171B
		GOLGB1
		ABCB9
		BBS4
		KIAA1257
		DIO2
		SPIN3
		ANKRD18A
		HMGB1
		SLC16A7
		ABCC4
		PROSER1
		EGR2
		DBT
		ATXN3
		UACA
		LOC728903
		PRKAA2
		LOC642361
		GRM5
		NR5A2
		STRBP
		RABEP1
		ACAD10
		S100A10
		IYD
		AMOTL1
		SLC35E3
		HIPK2
		MTRF1
		STMN4
		RFX7
		CXADR
		CLCC1
		PRPS2
		CRIPT
		TMEM33
		DRAM2
		SLAIN1
		DNAAF1
		YPEL5
		DNAJC16
		C17orf89
		NUDCD2
		CEP68
		VPS53
		ARGLU1
		MEGF6
		TMEM68
		RPGRIP1L
		NAPSA
		CBX7
		OSBPL1A
		PDE7A
		WDR48
		LOC257396
		MTIF2
		MPRIP
		DLK1
		MRPL30
		HSPB9
		KIAA0141
		FAM201A
		SFR1
		TWF1
		MORN1
		CCNG2
		APLNR
		VPS41
		C11orf58
		DLX4
		VAPA
		CDCA7L
		LEPROT
		PRORSD1P
		LMBRD2
		SMPDL3A
		BHLHB9
		SLC35E2B
		EEF1A1
		CLOCK
		TAX1BP1
		HMGN5
		IKBIP
		XPA
		SCRN3
		MGC12916
		VPS13C
		USH1C
		SLC2A11
H1N1 SARS-COV	119
		HAUS2
		SCYL3
		CIAO1
		ATP7B
		RAB11FIP4
		RUVBL2
		BAIAP2L2
		LINC00997
		GUCA2A
		POLR1B
		RTCA
		PIWIL2
		TERF1
		RSF1
		TUBGCP3
		ABCG1
		RAP1GAP2
		C9orf50
		ANKRD28
		STOM
		ARSB
		MIGA1
		NUP50
		MRPS30
		GLMP
		FAAP20
		UTS2
		ZNF226
		NFATC2IP
		CDC16
		NOL9
		ST3GAL3
		TNR
		CACNA2D1
		YWHAZ
		LRCH4
		SYT7
		KCNAB1
		FAM102A
		CLEC7A
		BRD7
		ZNF573
		CSNK1G1
		GOSR2
		CHMP4A
		TC2N
		RBM4
		MNDA
		UHMK1
		MPHOSPH8
		RBM12B
		HHAT
		TRAF1
		EPB41L4B
		PTCD3
		RAD23B
		FRS2
		PLCL2
		TIMM22
		RSRC1
		HP1BP3
		MED14
		NFE2L2
		SH2B1
		JRK
		SMURF2
		MT1E
		C5orf51
		MED12L
		NHS
		PTOV1-AS2
		PATJ
		ADSS
		GMEB1
		CASS4
		RBM33
		C14orf28
		COLGALT2
		TSHZ2
		GTF2H4
		CRYGN
		PLAA
		FBXO44
		FAR1
		S100A7A
		AGMAT
		TMED4
		ADAMTS2
		MUC5B
		ADRA1D
		TMEM5
		NAA40
		CLEC4D
		KIDINS220
		DDX31
		NHLRC2
		CT55
		NEK8
		PATE1
		KCMF1
		TMED10
		DDX25
		GPR68
		ZNF148
		TMEM261
		KIAA1755
		CCL27
		PRKAB2
		PRDX5
		SEC22B
		SCEL
		AGAP2
		RORA
		GPR27
		TSEN2
		ANKRD50
		NIPAL3
		CEACAM7
		RHOBTB3
EBOV SARS-COV	187
		HS2ST1
		PLEKHM3
		MAST4
		EPN1
		ACER3
		ZNF775
		PFKFB2
		CEP63
		MDM2
		ERBB2
		FCF1
		SMARCA4
		HCG18
		MBNL3
		LOC339803
		ERMN
		CAV2
		APBA3
		RAB28
		ZNF814
		C4BPA
		UBAP2
		ITGB5
		YIPF3
		WWC2
		TFDP2
		POLI
		KCNT1
		MRPL19
		FYCO1
		SLC25A44
		N4BP2
		KHK
		LOC284219
		ABCC3
		NOP16
		GRAMD4
		ELP3
		SERPINE2
		DIAPH1
		GTF3C4
		LOC286052
		WNK1
		MFSD9
		NF2
		GATM
		SMAD5
		U2SURP
		G3BP1
		GNAS
		FUBP1
		OSBPL10
		CTSB
		ZNF254
		FIGN
		ZBTB4
		BBX
		PIGB
		IRAK1BP1
		KPNA4
		PPP3CB
		EIF3A
		MUT
		PHACTR2
		ATXN1
		IGF2R
		KLF13
		SBNO1
		SEC24A
		TRAFD1
		KDSR
		GTF2A1
		CSGALNACT2
		HIST1H4G
		RAB21
		CBLB
		MIIP
		P2RY1
		TMEM57
		PDPK1
		TULP4
		TAF4
		PLEKHH2
		NIPAL2
		NSF
		FIP1L1
		GNAQ
		HFE
		ZNF93
		UBIAD1
		CDC42BPB
		TCEA3
		WDR55
		ETNK1
		EPS15L1
		RANBP2
		PRKCA
		CD44
		BTG2
		HS3ST3A1
		MSRB3
		DIP2A
		SLC16A5
		F7
		IRS1
		MYO5C
		NUDT12
		CMTM3
		CYP19A1
		ATP2B2
		IL18
		TRHDE
		GSK3B
		MAPK1IP1L
		SERPINA2
		MESDC1
		MSRB2
		PDE5A
		THBS1
		LOC728613
		MIA3
		TSTD2
		HNRNPU
		HECA
		SMARCC1
		DNAJA4
		GATAD2A
		ASPH
		MLLT3
		PRNP
		ZC3H18
		NIPSNAP3A
		DCUN1D1
		CYP2C18
		PDZD8
		LOC100506123
		MSI2
		KIAA1191
		MBLAC2
		TOR1AIP2
		CAMKK2
		KIAA0430
		SERBP1
		SMARCE1
		KBTBD7
		MAMLD1
		RNF38
		HERPUD2
		TTC37
		HOOK3
		PLEKHO1
		ABHD2
		KCNE3
		ARIH1
		PLD1
		PICALM
		FAM189B
		PIEZO2
		KCND3
		TBC1D8
		WIPI2
		TXNL4A
		TRUB1
		AMFR
		MED7
		TTC39A
		PALM3
		PQLC1
		TRAK1
		VGF
		INPP4A
		ZBTB3
		MKRN1
		APC
		ZNF843
		AK3
		MDGA2
		USP24
		SUGP1
		LARP6
		STK11IP
		BRAP
		ABAT
		C20orf144
		BECN1
		LGALS8
		FRMD4B
SARS-CoV-2 SARS-COV	11
		MCOLN3
		IL1A
		SLC11A2
		INHBA
		RAB30
		MMP1
		SLAMF7
		CYP27B1
		CCL20
		IRAK3
		MTSS1
H1N1 MERS-COV	332
		KRTAP10-8
		CXCR4
		CHD8
		UQCR11
		LOC401357
		C11orf88
		ZBTB48
		SETDB1
		OGFOD2
		GRIK2
		TDRKH
		BST1
		NADSYN1
		DNAJC30
		COQ10A
		DCT
		ICA1L
		KLRG1
		SPDYE1
		ZNF551
		RNF43
		PTCD2
		ABHD5
		ATPIF1
		TAP2
		ZNF285
		SEPT2
		DEGS1
		TCTEX1D4
		SCLT1
		MAP3K12
		TARDBP
		DHX29
		SNX22
		TMEM218
		TSPAN18
		CHCHD6
		MPHOSPH9
		LYPD2
		MRPS21
		MINOS1
		ANKRD13D
		LBH
		ZNF251
		COLQ
		GMPR2
		PPIAL4A
		METTL23
		ZNF764
		LOC728323
		PTGDR
		GRB7
		ARMC1
		OVGP1
		ESRRG
		ACCS
		SDHAP1
		TCTN1
		N6AMT1
		ANG
		GPAT2
		KAT2A
		CASP3
		PIK3R4
		DUSP19
		ACSS1
		PCDH1
		ZNF512
		B3GALNT1
		DNASE2
		SDCBP
		GGT7
		PAFAH2
		FXYD7
		ING4
		C19orf12
		SHISA9
		BAG2
		MIR600HG
		DUT
		DZIP3
		CRYGS
		C7orf43
		ZSWIM5
		SUGP2
		C3orf18
		ZMYND12
		PSMD1
		SLC29A2
		CIB1
		VSX2
		CANX
		GPM6B
		WDR86
		AMT
		SATL1
		ITPRIP
		TOB2P1
		GATA4
		PRR3
		FBLN5
		PMS2
		CERK
		ACSBG2
		WDR59
		DNAH12
		DIDO1
		MGST1
		IFT43
		ANKHD1-EIF4EBP3
		TRANK1
		ACAN
		MORN5
		CTSF
		CD68
		GPR155
		ADARB1
		VPS35
		CCS
		CNTLN
		CBR3
		RPL32P3
		C6orf222
		MAPK8
		SUSD4
		KBTBD4
		FABP6
		ZNF32
		PDZD11
		LAP3
		TDRD7
		MMADHC
		ZFP42
		PHLDB2
		OAT
		PRCP
		PRDX6
		ASCC3
		TMEM18
		ARHGAP30
		ZCWPW1
		ATP5I
		KRT39
		RAB37
		ATP5B
		RPSA
		MRE11A
		KCTD5
		SLBP
		RPL7
		RAMP1
		PDPR
		MORN3
		INTS10
		MTIF3
		MAT2B
		ERCC3
		C16orf52
		THAP3
		PIN4
		PDE1A
		ATF7IP
		BTF3L4
		ZNF618
		RNF207
		ZNF451
		ZDHHC23
		KIAA1456
		PTS
		FYTTD1
		RPL13A
		SARDH
		ZNHIT3
		NNT
		NTN5
		ADPRHL2
		FUNDC2
		HIST1H3A
		ZNF398
		OGDHL
		CTC1
		SCN5A
		C8orf44
		PAX7
		FAM153A
		IFT122
		HEPH
		SRPK1
		C5AR1
		PHLDB3
		DSTN
		ARL16
		MAPK10
		ENHO
		OR2A9P
		ACTR5
		TAGAP
		NPFFR2
		GPR158
		PGLYRP1
		LGALS4
		YPEL1
		TRMT2B
		ANKMY1
		RXFP4
		SH3YL1
		EEF1D
		C14orf37
		ROBO4
		SSR2
		CRELD1
		OIT3
		STXBP4
		CLCN3
		C14orf119
		TTC14
		HLA-DOB
		FBXO6
		COMMD6
		PASK
		ZNF776
		WDR73
		SPAG16
		DFNB59
		LOC286437
		FOLR1
		NDUFB4
		KRTAP10-2
		ZNF540
		VENTXP7
		RIF1
		PRLH
		CERKL
		SETD6
		ZNF134
		MFSD1
		ATG16L2
		HEATR1
		RNF213
		MRPL43
		NEK11
		CDK9
		FAM198B
		KIFC2
		CCDC65
		CX3CL1
		EXD3
		OR52I2
		LOC286382
		CACYBP
		GALNT11
		RNF125
		CASC1
		PPIE
		KRTAP9-4
		SUPT7L
		PLXDC1
		PATL1
		CEP250
		PYROXD2
		TMEM151A
		SP140L
		COX6C
		DDB2
		ALKBH2
		ASB10
		SLC25A35
		NBR1
		IMMT
		NAALADL2
		AURKA
		SLC35E2
		ZFP41
		NPRL2
		KRTAP6-2
		LCE2B
		TPPP3
		HSD17B7
		TPST2
		C9orf116
		COPB2
		FAAH2
		STK36
		NARF
		GTF2A2
		RBM14
		TTC8
		MUCL1
		ARSD
		RBFOX2
		RABEPK
		KIRREL3
		TCTEX1D1
		MRPS25
		ETFB
		KLHL11
		PSMB3
		TAS2R50
		TP53RK
		APC2
		C11orf16
		CEP70
		SLC25A26
		AKAP14
		SEC31B
		RPL13P5
		RSPH1
		SYT15
		RSAD1
		TYSND1
		C1QTNF9
		MIAT
		MED23
		NMUR1
		NIN
		ZNF346
		CSAD
		MYH7
		SLFN13
		MMP17
		RPL23
		MPDZ
		IARS2
		FOXP1
		POFUT1
		CGN
		C3orf35
		C11orf31
		CLUAP1
		DENND2D
		SIN3B
		PIK3IP1
EBOV MERS-COV	847
		SMARCD3
		APBB2
		GCSH
		CHRNA10
		HIC2
		ZG16
		MAX
		C11orf93
		LOC100130557
		GTPBP1
		GDPD5
		SMYD3
		WDR45
		NAT8L
		DUSP4
		AGPHD1
		ID1
		NIPSNAP3B
		ADAM23
		LRRC8A
		KDM6A
		ACADL
		ANKLE2
		ADRA1A
		MAD2L1
		LOC100132790
		FXYD2
		ZNF738
		EIF4E2
		JUND
		TTC3
		C5
		FAM92A3
		TMEM189
		SVOPL
		GPR135
		KALRN
		IL20RA
		ELF1
		C9orf30
		SLC48A1
		BSDC1
		PPAPDC1B
		LCE1E
		ACPL2
		C15orf17
		AMOTL2
		AMPD3
		FKTN
		CCDC129
		TCTN3
		SPATA24
		LOC100507747
		HEATR5A
		EXOC3L4
		SRP14
		SLC25A4
		FMO6P
		ZFP36L1
		DZIP1
		ZNF10
		RPS3A
		ENPEP
		PPP2R2A
		UBE2H
		SLC6A8
		C15orf39
		PAAF1
		CCT3
		SLC3A2
		PSMD10
		FBXL17
		BHLHE40
		C11orf92
		GAS2
		C21orf33
		HIP1R
		ZNF532
		TP53TG1
		TAF8
		ACP1
		DAGLA
		CA5B
		NONO
		MGC4859
		LOC100128593
		LDLRAD1
		FNDC3B
		MED26
		NOBOX
		C22orf15
		RFFL
		MBOAT7
		PMS1
		TLE4
		AGBL2
		PLA2G12A
		HSP90AA2
		PDK3
		C7orf23
		DEPDC4
		FAM3D
		SESTD1
		MAP7D1
		ZNF682
		CYR61
		HRSP12
		CCT6A
		RBMS1
		MLLT4
		MYB
		LOC730338
		LOC388780
		HSPB6
		ARV1
		IER2
		MEX3B
		FAM115C
		AMBRA1
		MBL2
		FKBP7
		ARHGAP17
		C6orf130
		ZRANB3
		RBBP9
		SPATA17
		CMTM1
		C21orf88
		PIBF1
		DHDDS
		WTIP
		COA5
		SCD5
		LOC285441
		TUSC2
		ENAH
		CCDC104
		ZNF543
		LOC257152
		KLF6
		ARPC5
		CRYBA2
		NHP2
		ZNF516
		RNF19B
		UNK
		NDUFB5
		LOC100129195
		ARHGEF18
		ITM2C
		IL17RB
		TCTEX1D2
		BRP44
		PMS2L2
		PPP1R10
		CSE1L
		OSGEPL1
		TTC7A
		MST1
		RFC4
		OMA1
		BCL2L13
		TRAPPC10
		PRIC285
		TNFRSF12A
		CSRNP3
		TOR1B
		SUCLG1
		FOSL2
		SERGEF
		TMEM9
		CC2D2A
		AQP7P1
		C8orf47
		USP31
		TATDN2
		NUCB2
		HIBCH
		DIP2B
		AXIN2
		MBNL1
		PTPN21
		HTR6
		KCNQ2
		HTATIP2
		CCDC33
		COPS8
		FMO5
		C8orf40
		FIGNL2
		SLC25A6
		ISG20
		GIN1
		RASD1
		SLC25A19
		SPRY3
		TNRC6C
		RHBDF2
		STL
		IGFL3
		SLC41A3
		TSPAN6
		HLA-DRB1
		VANGL1
		PABPC1
		STARD9
		LOC221442
		TMEM93
		CCL15
		GTF2IRD1
		RSC1A1
		PRSS36
		MFNG
		ACOX2
		TXNDC17
		NUP62
		CLCF1
		TNFAIP8L2
		TFF3
		PPP4R4
		CXorf30
		METTL19
		SLC27A5
		C11orf54
		LOC730101
		LIPT2
		ZNF833P
		RTKN2
		AMZ2
		GDF15
		GZMM
		PEBP4
		TAF9B
		SH3BP4
		OAZ2
		CSF3R
		C14orf126
		KNTC1
		DNAJC5
		IP6K1
		LOC1720
		RAB35
		C1orf168
		CD300A
		XRCC6BP1
		GLA
		HSPA8
		STK40
		DPF2
		UGT2B4
		CBX6
		TTC21B
		SERTAD2
		ERV18-1
		ALG6
		ARHGAP42
		MRPS28
		SYTL4
		PXN
		CYHR1
		CREBBP
		COQ5
		LOC440900
		ADAMTSL4
		ARR3
		TRIM35
		SCCPDH
		PIM3
		RUFY1
		FRMD4A
		PIGK
		FLVCR1-AS1
		WWOX
		CCDC23
		LINC00478
		WEE1
		CCT7
		CD302
		UGT2A2
		CCDC74B
		LOC388588
		SASH1
		NAT8B
		FLJ37453
		RNASE13
		GADD45A
		SBF1
		LRRC23
		C19orf52
		SLC25A27
		DYNLL1
		DNAAF2
		EXTL2
		C7orf63
		DDX1
		GLS
		DCAF10
		RPS2P32
		LOC100128386
		VASP
		AKR1C1
		BRD2
		CAT
		ZNF746
		LOC157860
		USP36
		F5
		N4BP1
		ADM
		KATNAL2
		IDH1
		WHAMM
		GSTA5
		AGXT
		RNF114
		LTK
		HSDL2
		GSTM2
		ASB9
		NAT1
		ACTG1
		NME1
		BHLHE41
		TMC7
		TRMT5
		EFCAB11
		LETMD1
		PHF23
		ZNF652
		CDYL
		ANKS1A
		HYAL3
		DONSON
		TSPAN11
		NDUFB1
		C2orf73
		MATR3
		DNAJB1
		AKD1
		RC3H1
		OR7C2
		LOC730183
		ACAT1
		PLK3
		OSTalpha
		SULT1A4
		MGST3
		CSF1
		C6orf164
		APOB
		AIM1L
		PRDM4
		RAB26
		LOC728819
		PARP14
		METTL15
		RPS19BP1
		WDR24
		KIAA1407
		TUFT1
		SNAP25
		RTN4RL2
		LOC100128320
		TTC39C
		FBXO17
		FLJ37798
		MIDN
		IQCG
		TECPR2
		RND3
		NDUFB6
		ERI2
		VAV2
		AMACR
		OSBPL6
		BCOR
		FAM92A1
		TXNDC16
		GAB2
		RFXANK
		LOC100131432
		ZMAT3
		CCDC72
		HSP90AA1
		NDUFC2
		EIF4B
		SLC25A25
		FAM183A
		APIP
		DHX32
		NPHP4
		TLE1
		THAP7-AS1
		SMURF1
		ACADSB
		BCL2L11
		MYO1A
		DUSP5P
		PCGF5
		GRAPL
		CFI
		PCF11
		PCSK4
		TBCA
		GSTK1
		PGA3
		SGCA
		HADH
		ELOVL6
		CA2
		TMEM170B
		MSH2
		YLPM1
		C11orf1
		SERPINE1
		MEG3
		BCCIP
		NEDD9
		HNRNPA3
		UPP1
		PPP1R35
		HSD17B8
		SIK3
		SPATA13
		TTPAL
		C13orf15
		LOC100652869
		DUSP16
		C2orf28
		NDUFA10
		ZNFX1
		IRAK4
		MZT2A
		HSPG2
		BET1
		HDAC6
		DNAJC19
		SHISA5
		ABCC6
		STOX1
		NSAP11
		MON1B
		SLC2A5
		TRIB3
		RGN
		MMS22L
		LRRN1
		C7orf44
		CCDC34
		STX8
		ROCK2
		PPP1R15B
		CN5H6.4
		KRTAP5-2
		C14orf167
		C5orf13
		C17orf99
		TONSL
		TNXB
		GLIS2
		NFIL3
		ZNF655
		NRG4
		SMAD5-AS1
		PTPRH
		SORBS2
		HS1BP3
		IDS
		DYRK4
		C6orf1
		SOX9
		FAU
		RELL1
		SNRPC
		ANKRD20A5P
		SAT2
		ELF4
		RRAGC
		MAB21L2
		TMEM106C
		RPL39
		IL15RA
		CCT6B
		C13orf27
		METTL16
		SF3B5
		PHYH
		LINC00494
		APOM
		TMEM205
		CEP104
		SLIT1
		TRIM6
		DEPDC1
		STK10
		SSX3
		DCDC1
		FOXP2
		SPAG5
		HMHA1
		FLJ13744
		UQCR10
		KRTAP10-9
		BIVM
		SIRT5
		DBI
		UBE2O
		SNAPC5
		TMPRSS7
		LRRCC1
		RGS22
		IL28A
		ATXN1L
		GPAM
		LRP12
		MECOM
		C11orf74
		PLEKHA2
		NADK
		ZNF263
		DDHD1
		MAFG
		C14orf43
		CBX3
		ZNF668
		CRYL1
		LOC286367
		C1orf144
		RND2
		TFEB
		SLC27A2
		FAM46C
		ST6GAL1
		FAM47E
		MLH1
		CYB5A
		KCTD3
		ABCA5
		HIST1H4A
		LOC100292905
		ROR1
		UQCRC2
		EIF2D
		BAIAP2L1
		C17orf103
		PCMTD2
		IQCK
		MTCP1NB
		CHSY1
		CRYZL1
		SLC18A3
		MDH1
		FMO4
		THYN1
		ARL5B
		CNKSR3
		ANAPC13
		FANCL
		HMGN3
		FAM40A
		ZNF774
		TCEAL8
		NACC2
		TBXA2R
		BCL9L
		PEX1
		D21S2088E
		DYNLL2
		CDADC1
		KIAA1217
		ABTB2
		UQCRB
		LOC148413
		LOC201477
		SLC25A29
		SLC36A4
		TMEM146
		SHPRH
		BCAR1
		ATM
		BLOC1S3
		TNS1
		ALDH7A1
		VDAC3
		PRUNE2
		FCHSD2
		C10orf10
		ARMC10
		ELMOD2
		MGMT
		CHODL
		MCL1
		BRD1
		PNMA6C
		ITGB3BP
		HDHD1
		DHFRL1
		UHRF1BP1
		RGS5
		PRKAR2B
		BBS2
		MRPL18
		C17orf61
		SEMA5B
		LATS2
		TMEM51
		CYP1A2
		STX1A
		LOC100128675
		NME2
		FRMD8
		KIAA0907
		C11orf67
		SASS6
		TMEM8C
		CXorf57
		DEFB132
		BRP44L
		ZNF777
		ATG4C
		ZDHHC5
		PLAGL2
		ZNF319
		IL22RA1
		FAM185A
		TNFRSF10B
		C6orf26
		AFMID
		BPHL
		ARID3B
		ZDHHC14
		FBXO4
		C9orf96
		PHF13
		MTERFD2
		ULK2
		GBA3
		LOC283454
		PON2
		LOC100131581
		ASB7
		SERPINC1
		HULC
		CSRNP2
		TMEM31
		STK38
		KIAA1267
		POLR3D
		SKA2
		TCEAL1
		ZNF788
		SNCB
		SPEF2
		IFT52
		C1RL
		MSH3
		MNS1
		SPPL2B
		S1PR2
		LIMS2
		FLJ45482
		RPS4Y2
		MSH6
		ZNF598
		DLEU2L
		KIAA1704
		LOC285957
		C4orf27
		LOC641746
		CELF1
		MIOX
		ATAD3B
		TMEM14C
		SLC38A4
		POLDIP3
		AKNA
		ITPRIPL2
		ASTE1
		GPR119
		BCL2L15
		VIT
		ASXL2
		WDR96
		ADRB1
		TMEM170A
		TTC30B
		KANK3
		HNRPLL
		BAG3
		IPO5
		C7orf41
		LOC652586
		BMS1
		TPD52L1
		MEP1A
		SMG1
		PTGER4
		EPCAM
		SMAP1
		ALS2
		CCDC107
		PPY
		NUCKS1
		IP6K2
		ACTR3B
		RALGAPB
		EID1
		LOC729887
		POLR2F
		PRICKLE4
		SLC2A6
		KRTAP9-1
		SLC22A31
		MGST2
		LOC152024
		NIF3L1
		F2R
		TMBIM6
		CAPS2
		DPF1
		SLC25A20
		LOC255512
		LOC388692
		ALS2CR8
		IL17RA
		C7orf55
		NPLOC4
		PHLDA2
		GGCT
		GPX8
		RPA3
		PPRC1
		LUC7L3
		PHTF1
		EIF2C2
		PURB
		CPNE1
		ZC3H4
		KIAA0226
		PREPL
		PKI55
		MXD1
		NUAK2
		GFRA1
		FAM181A
		CERS6
		POLR3GL
		PGAM2
		CDC42EP1
		ACOT8
		EPM2AIP1
		PIPOX
		EPHB4
		REEP2
		TP53BP2
		ZBTB17
		LTA4H
		FAM165B
		PDE6A
		C5orf45
		MPZL2
		FRMD3
		HLTF
		PTRHD1
		FLVCR1
		PAX4
		NANOG
		RPL29
		APOL6
		MLL
		NPPB
		THOC2
		GON4L
		YEATS2
		DNAH6
		TMEM237
		COL21A1
		FRAT1
		NRIP1
		SUN1
		HDAC9
		BRF1
		SLC2A8
		PRAMEF5
		CFHR4
		LOC375190
		PCNA
		SRGAP2
		SCAI
		GABARAPL1
		LINC00263
		PPIA
		TRIB1
		ZNF444
		MCEE
		AADAT
		SRP9
		EIF2AK3
		PBX3
		PVRL2
		ECI2
		LMTK2
		CREB5
		RANBP3
		KIR2DS4
		SACS
		FAM83G
		MEIG1
		BRIP1
		LOC200830
		MAGI2
		MCM9
		PTGR1
		CREG1
		SYS1
		GNMT
		PLEKHM1
		ANAPC16
		METRNL
		IAH1
[truncated: 8,120 more rows]

## Sheet: GOs Venn Analyssis
Table S3: Selected gene enrichment analysis of uniquely shared group of genes across the host response of SARS-CoV-2, EBOV, H1N1, MERS-CoV, and SARS-CoV viral infections.
Names	total	elements
SARS-CoV-2 EBOV H1N1 MERS-Cov SARS-CoV	3
		GO:0005829
		GO:0005515
		GO:0005737
SARS-CoV-2 EBOV MERS-Cov SARS-CoV	2
		GO:0033554
		GO:1901564
EBOV H1N1 MERS-Cov SARS-CoV	50
		TF:M04826_0
		TF:M00803
		GO:0043226
		TF:M00196
		TF:M02089
		TF:M09894
		GO:0009056
		TF:M04823_0
		TF:M09636
		GO:0070013
		TF:M00931
		TF:M11434_0
		TF:M00196_0
		TF:M04823
		GO:0043227
		TF:M04826
		GO:0031974
		TF:M07206
		GO:0043231
		GO:0005634
		TF:M09892
		TF:M09636_0
		TF:M07395_0
		TF:M09894_0
		TF:M09892_1
		TF:M00803_0
		TF:M00931_0
		GO:0005622
		TF:M00932
		TF:M11434
		TF:M11531_0
		GO:0043228
		TF:M10438_1
		TF:M02089_0
		TF:M10438
		TF:M09894_1
		TF:M07206_1
		TF:M11531
		GO:0043232
		TF:M11601_1
		TF:M09892_0
		TF:M10438_0
		GO:0043229
		TF:M07395
		TF:M00932_0
		TF:M04823_1
		TF:M07206_0
		TF:M00333_1
		TF:M11529_1
		GO:0043233
SARS-CoV-2 EBOV SARS-CoV	11
		GO:0044267
		GO:0098805
		GO:0019538
		GO:0031410
		GO:0051246
		GO:0006464
		GO:0048522
		GO:0097708
		GO:0051128
		GO:0012505
		GO:0036211
SARS-CoV-2 EBOV MERS-Cov	1
		GO:0044419
SARS-CoV-2 EBOV H1N1	12
		GO:0043299
		GO:0030141
		GO:0002366
		GO:0002263
		GO:0002446
		GO:0042119
		GO:0043312
		GO:0002283
		GO:0002274
		GO:0002444
		GO:0002275
		GO:0036230
EBOV MERS-Cov SARS-CoV	149
		GO:0044237
		TF:M08874_0
		TF:M10530_0
		TF:M03975_0
		GO:0033036
		TF:M11603_1
		TF:M02065_1
		TF:M02062_0
		TF:M08207
		GO:0071840
		GO:0005654
		GO:0046907
		TF:M08207_0
		TF:M08205_0
		TF:M08875
		TF:M02090_0
		TF:M02065
		TF:M11529
		TF:M02067_0
		TF:M01240_0
		GO:0034613
		GO:0006996
		TF:M00426
		TF:M11400
		TF:M02090
		GO:0008104
		TF:M11404
		TF:M00426_0
		TF:M08205_1
		TF:M11603
		TF:M11435
		TF:M10072
		TF:M11603_0
		GO:0042886
		TF:M08526_0
		TF:M02070_0
		TF:M08874
		TF:M11430_0
		TF:M01752
		TF:M00716_1
		TF:M11882
		TF:M11531_1
		TF:M02073_0
		TF:M11400_0
		TF:M08525_1
		TF:M11601_0
		TF:M07084_0
		TF:M08207_1
		TF:M11427
		TF:M04710
		TF:M11435_0
		TF:M11529_0
		TF:M08441_0
		TF:M04826_1
		GO:0015833
		TF:M07380_0
		TF:M00738_0
		TF:M00736
		TF:M11530
		TF:M11018
		TF:M07250_0
		TF:M09896_0
		TF:M00939_0
		TF:M01240_1
		TF:M01078
		TF:M00025
		TF:M04714
		TF:M02064
		TF:M11530_1
		TF:M01752_0
		TF:M04869
		TF:M11018_1
		TF:M11530_0
		TF:M11430
		TF:M11396_0
		TF:M00333
		TF:M04515_0
		TF:M00939
		TF:M11392
		TF:M11451_0
		TF:M11882_0
		TF:M01078_0
		TF:M07250
		TF:M00740
		TF:M02067
		TF:M10072_0
		TF:M08525
		TF:M10530
		TF:M08205
		TF:M08526_1
		TF:M11427_0
		GO:0044085
		TF:M00716
		TF:M11392_0
		TF:M03977
		TF:M07039
		TF:M11018_0
		TF:M08526
		GO:0016043
		TF:M11601
		TF:M11396
		TF:M04710_1
		TF:M04691_1
		TF:M04869_0
		TF:M04515
		TF:M01240
		TF:M02073
		TF:M00716_0
		TF:M00425
		TF:M00737
		TF:M00803_1
		TF:M00025_0
		TF:M11882_1
		GO:0051641
		TF:M04714_0
		TF:M07039_0
		TF:M02071
		TF:M08441
		TF:M00740_0
		TF:M02062
		GO:0006886
		TF:M03975
		GO:0005488
		TF:M00427
		TF:M11451
		TF:M00427_0
		TF:M07380
		TF:M11404_0
		GO:0070727
		TF:M04869_1
		TF:M02065_0
		TF:M02064_0
		TF:M04710_0
		TF:M02071_0
		TF:M01822_1
		TF:M08875_0
		GO:0015031
		GO:0031981
		TF:M00738
		TF:M08525_0
		TF:M09896
		TF:M00333_0
		GO:0045184
		TF:M03977_0
		TF:M00736_0
		TF:M02070
		TF:M00425_0
		TF:M07084
		TF:M00737_0
EBOV H1N1 SARS-CoV	28
		TF:M11447_0
		TF:M03567_0
		TF:M01660
		TF:M11396_1
		TF:M03567
		TF:M11448
		TF:M02089_1
		TF:M04516_0
		TF:M02052_0
		TF:M09970_0
		TF:M08759
		TF:M11447
		TF:M09606
		TF:M09970
		TF:M09636_1
		TF:M07380_1
		TF:M00933_0
		TF:M09606_0
		TF:M02052
		TF:M00933
		TF:M04516_1
		TF:M01660_0
		TF:M11448_0
		TF:M04516
		TF:M08759_0
		TF:M00025_1
		TF:M01660_1
		TF:M11434_1
EBOV H1N1 MERS-Cov	2
		TF:M03807_0
		TF:M03807
SARS-CoV-2 SARS-CoV	4
		KEGG:05134
		KEGG:04625
		WP:WP615
		KEGG:05146
SARS-CoV-2 MERS-Cov	32
		KEGG:05164
		TF:M11670_1
		TF:M00699_1
		TF:M04014_0
		TF:M10080_0
		TF:M04020_1
		GO:0045069
		GO:0051704
		TF:M10080
		GO:0071357
		GO:0045071
		WP:WP4197
		GO:1903900
		GO:0051607
		GO:0043901
		REAC:R-HSA-913531
		GO:0050792
		TF:M04020_0
		TF:M11685_1
		GO:1903901
		GO:0060337
		GO:0019058
		GO:0043900
		GO:0048525
		GO:0009615
		TF:M04020
		GO:0019079
		GO:0009607
		TF:M04014
		REAC:R-HSA-909733
		GO:0043903
		GO:0034340
SARS-CoV-2 H1N1	3
		GO:0031983
		GO:0034774
		GO:0060205
SARS-CoV-2 EBOV	96
		GO:0080090
		GO:0051172
		GO:0010648
		GO:0099503
		GO:0031982
		GO:0060255
		GO:0046903
		GO:0043230
		GO:0042060
		KEGG:05130
		GO:0006950
		GO:0009968
		GO:0009893
		GO:0042981
		GO:0070062
		GO:0032879
		GO:0031323
		GO:0050790
		GO:0048523
		GO:0016192
		GO:0030234
		GO:0019222
		GO:0009987
		GO:0009725
		GO:0045055
		GO:0051173
		GO:0051336
		GO:0043067
		GO:0012501
		GO:0051179
		GO:0048583
		GO:0048519
		GO:0070482
		GO:0032940
		GO:0071310
		WP:WP2864
		GO:0036293
		GO:2001233
		GO:0031324
		GO:0006810
		GO:0016310
		GO:0009653
		GO:0006796
		GO:0043065
		GO:0035556
		GO:0043085
		GO:1901701
		GO:1901652
		GO:0043068
		GO:0031399
		GO:0010628
		GO:0006793
		GO:0010646
		GO:0032268
		GO:0019220
		KEGG:05205
		GO:0042325
		GO:1901700
		GO:0031325
		GO:0010942
		GO:0065009
		GO:0008219
		GO:0051174
		GO:0009966
		GO:1902531
		GO:0006887
		GO:0070887
		GO:1902532
		GO:0023057
		GO:0010033
		GO:0009611
		GO:0006468
		GO:0042802
		GO:0009719
		GO:0032269
		GO:0051171
		GO:0006928
		GO:0001101
		GO:0040011
		GO:0048518
		GO:0010941
		GO:0044093
		GO:0043086
		GO:0140352
		GO:0097190
		GO:1903561
		GO:0023051
		GO:0006915
		GO:0001932
		GO:0051248
		GO:0065008
		GO:0010604
		GO:0009628
		GO:0051234
		GO:0007167
		GO:0048585
MERS-Cov SARS-CoV	13
		TF:M11425
		TF:M11432_0
		TF:M03982
		GO:0005813
		TF:M03966_0
		TF:M03966
		TF:M01165_0
		TF:M11432
		GO:0005815
		GO:0015630
		TF:M01165
		TF:M03982_0
		TF:M11425_0
H1N1 SARS-CoV	6
		TF:M11452_0
		TF:M09904
		TF:M11452
		TF:M09904_0
		TF:M11450_0
		TF:M11450
EBOV SARS-CoV	224
		TF:M05361_0
		MIRNA:hsa-miR-106b-5p
		TF:M08377
		TF:M00189_0
		TF:M00695_1
		TF:M11535
		TF:M02063_0
		TF:M07226
		TF:M07395_1
		TF:M01219_1
		TF:M04106_0
		TF:M04106
		TF:M10071
		TF:M03896_0
		TF:M11533_0
		GO:0019899
		TF:M11417_1
		TF:M09895_0
		TF:M02056_0
		TF:M00800_0
		TF:M09826
		TF:M08390_0
		TF:M01865
		TF:M12227_0
		TF:M11435_1
		MIRNA:hsa-miR-519d-3p
		TF:M00931_1
		TF:M01857_0
		TF:M09896_1
		MIRNA:hsa-miR-155-5p
		TF:M11424_1
		HPA:012010_22
		TF:M01873
		TF:M02070_1
		TF:M01219
		TF:M03893_0
		TF:M03893
		TF:M11535_0
		TF:M11058
		TF:M00932_1
		TF:M02059
		MIRNA:hsa-miR-106a-5p
		TF:M11066_0
		TF:M04148_0
		TF:M07208_0
		TF:M02059_0
		TF:M10098
		TF:M03988
		MIRNA:hsa-miR-30a-5p
		TF:M00915
		TF:M00982_0
		MIRNA:hsa-miR-93-5p
		MIRNA:hsa-miR-20a-5p
		TF:M00940_0
		TF:M05444_0
		TF:M11424
		TF:M03971_0
		TF:M05439_0
		GO:0098588
		TF:M08457_0
		TF:M03990_0
		TF:M09761_0
		TF:M03975_1
		GO:0043412
		TF:M05361
		TF:M09905
		TF:M02066_0
		TF:M00986_1
		TF:M03977_1
		TF:M00695_0
		TF:M08523
		TF:M11058_0
		TF:M03990
		TF:M07354
		TF:M04691
		TF:M02069
		TF:M08913_0
		TF:M00940
		TF:M10098_0
		TF:M10086
		TF:M09918_1
		TF:M07415_0
		TF:M09826_0
		TF:M11417_0
		TF:M02036
		TF:M05332_0
		TF:M01865_0
		TF:M00695
		TF:M04691_0
		TF:M10086_0
		TF:M05439
		TF:M11447_1
		TF:M03896
		TF:M03876_1
		TF:M03893_1
		TF:M08266
		TF:M11417
		TF:M03876
		TF:M08390_1
		TF:M06948
		TF:M04148_1
		TF:M11022_0
		TF:M01199_1
		TF:M08523_0
		TF:M07415
		TF:M09918
		TF:M04110_1
		GO:0044238
		TF:M07354_0
		TF:M10026
		TF:M08878
		TF:M10026_0
		TF:M04148
		TF:M09723
		TF:M10072_1
		TF:M08487_1
		TF:M02056
		TF:M08441_1
		TF:M09723_0
		GO:0031252
		TF:M09905_0
		TF:M08225
		MIRNA:hsa-miR-20b-5p
		TF:M01857
		TF:M01104_1
		TF:M12227
		TF:M07039_1
		TF:M08266_0
		TF:M02063
		TF:M08377_0
		TF:M08457_1
		TF:M08390
		TF:M07226_0
		TF:M00915_0
		TF:M08313
		TF:M11533
		TF:M12351
		TF:M11428
		TF:M10111
		TF:M12351_0
		TF:M02053
		TF:M11058_1
		TF:M00008
		TF:M08225_0
		TF:M10086_1
		TF:M05332
		TF:M02036_0
		TF:M00918_0
		TF:M08313_0
		GO:0044260
		TF:M11066
		TF:M07208
		TF:M07250_1
		TF:M11052_0
		TF:M02071_1
		TF:M04107_1
		GO:0033043
		TF:M08457
		TF:M08878_0
		TF:M01199
		TF:M11428_0
		TF:M05444
		TF:M00986_0
		TF:M03971
		TF:M08423_0
		TF:M00428
		TF:M09973_0
		TF:M06948_0
		TF:M11382
		TF:M02064_1
		TF:M08377_1
		TF:M09895
		TF:M09765_0
		TF:M11451_1
		TF:M02053_0
		TF:M00189
		TF:M00918
		TF:M06948_1
		TF:M02052_1
		TF:M01199_0
		TF:M00008_0
		TF:M01104
		TF:M10071_0
		TF:M09973
		TF:M09918_0
		GO:0009894
		GO:0005768
		TF:M00800
		TF:M08423
		TF:M04950_1
		TF:M04107
		MIRNA:hsa-miR-17-5p
		TF:M01873_0
		TF:M02069_0
		TF:M02036_1
		TF:M11382_0
		TF:M09761
		TF:M03876_0
		TF:M01219_0
		TF:M12351_1
		TF:M11052
		TF:M08913
		TF:M00982
		TF:M04515_1
		TF:M11022
		TF:M08266_1
		TF:M02066
		TF:M08313_1
		TF:M09826_1
		TF:M02090_1
		TF:M02059_1
		TF:M09765
		TF:M01104_0
		TF:M11424_0
		TF:M08225_1
		TF:M00986
		TF:M10111_0
		TF:M04107_0
		TF:M00428_0
		TF:M11430_1
		TF:M03988_0
		TF:M11400_1
		GO:0006807
		GO:0005794
EBOV MERS-Cov	53
		HPA:032010_21
		GO:0019752
		GO:0033365
		TF:M11881_0
		GO:0031975
		GO:0008152
		GO:0044403
		TF:M00425_1
		TF:M00050
		TF:M11883
		GO:0003824
		GO:0072329
		GO:0005739
		TF:M11880
		GO:0044248
		TF:M04950
		GO:0005856
		REAC:R-HSA-1430728
		GO:0016054
		GO:0022607
		GO:0044282
		GO:0034641
		GO:0044281
		TF:M00426_1
		GO:0006082
		GO:0071705
		TF:M00050_0
		GO:0043436
		TF:M11881
		GO:0016032
		GO:0031090
		TF:M04950_0
		KEGG:04146
		GO:0042579
		GO:1901575
		GO:0031907
		TF:M00144_0
		TF:M07052
		GO:0046395
		GO:0005777
		HPA:005010_21
		TF:M11880_0
		GO:1902494
		GO:0005782
		TF:M00144
		GO:0006631
		TF:M07052_0
		TF:M00740_1
		TF:M11883_0
		GO:0032787
		GO:0071702
		GO:0031967
		HPA:056010_21
EBOV H1N1	16
		GO:0048770
		TF:M01783_0
		TF:M08208_0
		GO:0042470
		GO:0005764
		TF:M07063
		GO:0043167
		TF:M10435_0
		TF:M12173_1
		GO:0000323
		TF:M00196_1
		TF:M10435
		TF:M08208
		TF:M01783
		GO:0005773
		TF:M07063_0
SARS-CoV-2	535
		GO:0014013
		TF:M03563_0
		TF:M00054
		GO:0003725
		GO:0051092
		GO:0030545
		WP:WP2036
		TF:M11671
		KEGG:05202
		GO:0062197
		WP:WP15
		GO:0060562
		TF:M00774
		TF:M01224
		GO:0008283
		REAC:R-HSA-9619483
		HP:0001075
		GO:0046914
		GO:0008284
		GO:0048869
		TF:M10094_1
		REAC:R-HSA-190872
		GO:0045944
		WP:WP4329
		GO:0030593
		GO:0002831
		GO:0030154
		GO:0005125
		GO:0043066
		GO:0031960
		GO:0051235
		GO:0010634
		GO:0001817
		GO:0072080
		REAC:R-HSA-166016
		GO:0032102
		GO:0010562
		GO:0014070
		GO:0002443
		GO:1905954
		REAC:R-HSA-389960
		CORUM:2086
		GO:0045765
		GO:0010952
		WP:WP530
		GO:0050794
		WP:WP4480
		GO:0090132
		GO:0007275
		GO:0070542
		GO:0050793
		KEGG:04145
		GO:1902533
		GO:0060558
		GO:0050691
		WP:WP2828
		TF:M03545_1
		GO:0002224
		GO:0002218
		GO:0071222
		GO:0002252
		GO:0043405
		GO:0050786
		REAC:R-HSA-936440
		GO:0005200
		GO:0045935
		GO:0043410
		REAC:R-HSA-933542
		WP:WP4478
		GO:0046683
		GO:0071706
		GO:0002520
		GO:0050673
		GO:0002526
		WP:WP2431
		GO:0002687
		GO:0030855
		GO:0071354
		WP:WP2865
		GO:2000145
		GO:0051270
		KEGG:04060
		GO:0090183
		GO:0031098
		GO:0060333
		REAC:R-HSA-877300
		KEGG:04380
		GO:0043902
		GO:0001944
		TF:M07221
		GO:0008009
		GO:0001667
		GO:2001236
		REAC:R-HSA-6799990
		GO:0043408
		GO:0034341
		KEGG:05161
		GO:0001883
		GO:0042327
		GO:0050921
		TF:M03563
		GO:0002758
		REAC:R-HSA-157858
		TF:M00054_1
		GO:0070372
		GO:0045685
		GO:0051247
		GO:0005178
		GO:0001818
		REAC:R-HSA-6785807
		KEGG:05168
		GO:0032502
		WP:WP3858
		KEGG:04620
		MIRNA:hsa-miR-146a-5p
		GO:0048708
		GO:2000026
		WP:WP3851
		GO:0048018
		GO:0072001
		GO:0050896
		GO:0005525
		GO:0022603
		KEGG:04657
		GO:0098542
		KEGG:05219
		GO:0052548
		GO:0043588
		GO:0048870
		TF:M11677
		GO:0046890
		GO:0010557
		REAC:R-HSA-190861
		GO:0072359
		GO:0002009
		GO:0018149
		GO:1902680
		TF:M03557_1
		GO:0023014
		GO:0001822
		GO:0032496
		GO:0032101
		GO:1902932
		GO:0001816
		REAC:R-HSA-389977
		TF:M00052_0
		KEGG:04933
		GO:0030546
		GO:0005615
		REAC:R-HSA-918233
		GO:0051707
		GO:0010647
		GO:0060993
		GO:0070741
		GO:0002684
		GO:0050727
		GO:0030335
		GO:0045321
		GO:0061134
		GO:0071345
		WP:WP4304
		GO:0045893
		GO:0007169
		GO:0051272
		GO:0030856
		WP:WP3614
		GO:0005102
		TF:M07102
		REAC:R-HSA-168256
		WP:WP2203
		GO:0072009
		GO:0070851
		GO:0045236
		WP:WP1533
		GO:0019915
		GO:1903555
		TF:M03563_1
		GO:0032550
		GO:0006979
		GO:0030216
		GO:0051091
		MIRNA:hsa-miR-9-5p
		GO:0045616
		GO:0035690
		TF:M04016
		GO:0072088
		GO:0071216
		GO:0050918
		GO:0051403
		GO:0032755
		GO:0097237
		GO:0045089
		TF:M10094_0
		GO:0009967
		WP:WP4666
		GO:0010466
		GO:0044706
		GO:0010950
		TF:M10094
		GO:0006935
		GO:1901698
		GO:0098772
		GO:0062023
		GO:0045785
		GO:0010883
		GO:0062013
		GO:0040017
		GO:0071346
		GO:0071621
		GO:0030198
		GO:0034612
		GO:0005126
		GO:0005198
		KEGG:05140
		GO:0070371
		GO:0046677
		GO:0051346
		GO:0032350
		GO:1901342
		GO:0030595
		TF:M00054_0
		REAC:R-HSA-5689896
		GO:0043542
		GO:0045682
		GO:0010632
		GO:0033256
		GO:0032501
		REAC:R-HSA-389957
		GO:1904407
		GO:0051094
		GO:1904724
		GO:0035456
		KEGG:05169
		GO:0060556
		GO:0045597
		GO:0031349
		GO:0030162
		GO:0007249
		GO:0051241
		GO:0070302
		REAC:R-HSA-446652
		GO:0042221
		CORUM:7385
		GO:0048856
		GO:0007159
		GO:0006508
		TF:M04849_1
		GO:0008083
		GO:0090130
		GO:0009913
		GO:0001525
		CORUM:2084
		GO:0008544
		HP:0002745
		REAC:R-HSA-168928
		GO:2001234
		GO:0043280
		GO:1905952
		KEGG:04668
		TF:M11681_0
		GO:0032602
		GO:0002376
		WP:WP4482
		GO:0048659
		GO:0030195
		REAC:R-HSA-448706
		GO:0071219
		GO:1903034
		GO:0050819
		GO:0001568
		KEGG:05144
		GO:0007165
		GO:0050810
		GO:0045937
		GO:0006954
		KEGG:04064
		WP:WP75
		GO:0006952
		GO:0071944
		GO:0045087
		GO:0023056
		GO:0030414
		GO:0001666
		GO:0045595
		GO:0050878
		TF:M03557_0
		TF:M00194_0
		GO:0001934
		TF:M00194
		GO:0032549
		GO:0001533
		KEGG:05323
		GO:0032270
		KEGG:05200
		GO:0050678
		TF:M04016_0
		GO:0000302
		GO:0050707
		GO:0048513
		GO:0050900
		GO:0051090
		REAC:R-HSA-9020702
		GO:0002685
		GO:0042127
		WP:WP3646
		GO:2000147
		GO:0050688
		GO:0061135
		GO:0009617
		GO:2001237
		GO:0061326
		TF:M00052
		GO:0006694
		KEGG:05166
		KEGG:04540
		GO:0048661
		REAC:R-HSA-389958
		GO:0007154
		MIRNA:hsa-miR-223-3p
		GO:0060429
		GO:0035295
		GO:0051384
		HP:0025125
		GO:0052547
		WP:WP1449
		KEGG:04061
		CORUM:5232
		GO:0006959
		MIRNA:hsa-miR-124-3p
		REAC:R-HSA-6798695
		GO:0010594
		GO:0048754
		TF:M03545
		KEGG:04210
		TF:M11680
		GO:0071396
		GO:0000165
		GO:0010243
		KEGG:04062
		GO:0002576
		GO:0042493
		TF:M04706_1
		GO:1903508
		GO:0061041
		GO:0051674
		GO:0002221
		GO:2000116
		GO:0005576
		GO:0044092
		GO:0032479
		GO:0043069
		GO:0001959
		GO:0033993
		GO:0046885
		REAC:R-HSA-190840
		GO:0072006
		GO:0004866
		GO:0022407
		WP:WP2877
		GO:0009986
		GO:0072028
		GO:0007166
		GO:0019216
		GO:0009605
		HP:0007556
		GO:0051240
		GO:0006919
		REAC:R-HSA-168164
		REAC:R-HSA-168898
		GO:0002833
		GO:0002682
		GO:0071407
		TF:M01224_0
		GO:0061138
		GO:0001775
		GO:0031091
		KEGG:05133
		GO:0048584
		TF:M11680_0
		REAC:R-HSA-114608
		GO:1990266
		GO:0010035
		REAC:R-HSA-8983711
		REAC:R-HSA-6783783
		TF:M07221_0
		GO:0071356
		GO:0050730
		GO:0071347
		GO:0043281
		GO:0061045
		GO:0032872
		WP:WP4493
		GO:0048732
		TF:M07102_0
		GO:0070555
		GO:0070268
		GO:0006953
		GO:0060548
		REAC:R-HSA-166166
		REAC:R-HSA-6809371
		TF:M11677_0
		TF:M00194_1
		KEGG:05418
		GO:0048646
		REAC:R-HSA-1169410
		GO:0006955
		WP:WP3624
		GO:0051093
		GO:0048729
		GO:0034097
		GO:0001882
		GO:1903035
		GO:0016477
		WP:WP619
		GO:0004857
		GO:0150076
		GO:0045862
		TF:M11676_0
		GO:0030097
		GO:0022610
		GO:0048545
		GO:0007155
		GO:0070848
		KEGG:05150
		GO:0019730
		GO:0031012
		GO:0010631
		GO:0060759
		GO:0032606
		GO:0010951
		GO:0051239
		KEGG:04622
		TF:M11672
		TF:M00053_0
		GO:0038061
		GO:0051254
		GO:0032612
		GO:0032675
		GO:0030155
		GO:0072073
		GO:0031328
		REAC:R-HSA-190828
		GO:0045088
		GO:0097529
		TF:M11671_0
		MIRNA:hsa-miR-199a-5p
		TF:M03557
		KEGG:04610
		HP:0008404
		GO:0048660
		TF:M00053
		GO:0043207
		TF:M00774_0
		GO:0065007
		GO:0009891
		REAC:R-HSA-449147
		GO:0031347
		GO:1904018
		GO:0051716
		GO:0050729
		GO:0035239
		GO:0001763
		GO:0005886
		GO:0050776
		WP:WP262
		KEGG:04621
		WP:WP3617
		WP:WP3865
		GO:0001819
		GO:0097530
		GO:0043062
		GO:0050778
		TF:M11672_0
		GO:0045861
		GO:0061844
		GO:0001893
		GO:0002237
		GO:0009636
		GO:0098609
		GO:0023052
		REAC:R-HSA-168249
		KEGG:04010
		WP:WP4496
		GO:0010595
		GO:0042592
		TF:M03545_0
		GO:0019221
		WP:WP4341
		GO:0050920
		KEGG:04630
		KEGG:05167
		REAC:R-HSA-937061
		REAC:R-HSA-1280215
		GO:0008285
		GO:0001503
		REAC:R-HSA-76005
		GO:0042379
		GO:0042330
		GO:0050731
		GO:0031649
		TF:M11676
		GO:0097191
		GO:0060326
		GO:0080134
		GO:1902930
		WP:WP2374
		GO:1900047
		GO:0014074
		GO:0030139
		GO:0050663
		GO:0048731
		GO:0072358
		GO:0030334
		KEGG:05160
		WP:WP176
		GO:0032103
		GO:0048514
		GO:0002697
		GO:0045429
		GO:0009888
		KEGG:05120
		GO:0002521
		GO:0001655
		GO:0050789
		TF:M11681
		WP:WP2882
		GO:0045766
		KEGG:05321
		KEGG:05162
		GO:0031401
		GO:0001730
		GO:0048534
		GO:0071548
		GO:0040012
		GO:0033002
SARS-CoV	131
		TF:M09901_0
		TF:M01258_0
		TF:M03983_0
		MIRNA:hsa-miR-6516-5p
		TF:M11452_1
		TF:M11428_1
		TF:M11413
		TF:M11442_0
		TF:M08451_1
		TF:M02061
		TF:M08913_1
		TF:M02053_1
		TF:M09935
		TF:M11439
		TF:M10102_0
		TF:M03970
		GO:0043632
		TF:M09760_0
		MIRNA:hsa-miR-548s
		GO:0032886
		TF:M02055
		MIRNA:hsa-miR-4284
		TF:M02072_0
		MIRNA:hsa-miR-3653-5p
		TF:M10885_0
		TF:M09900
		TF:M11414
		TF:M08451
		TF:M08917_0
		MIRNA:hsa-miR-4537
		TF:M11422
		TF:M11413_0
		GO:0072393
		WP:WP3286
		GO:0005793
		TF:M01214
		TF:M03981_0
		TF:M02061_0
		TF:M01078_1
		MIRNA:hsa-miR-382-5p
		TF:M11415_0
		TF:M11414_0
		TF:M11392_1
		TF:M03988_1
		TF:M02074
		TF:M11404_1
		MIRNA:hsa-miR-5096
		TF:M09606_1
		TF:M08451_0
		WP:WP4659
		TF:M10887_0
		TF:M02055_0
		TF:M03967
		GO:0030163
		GO:0042176
		MIRNA:hsa-miR-376a-5p
		TF:M09905_1
		TF:M02072
		TF:M01163_0
		KEGG:04141
		TF:M11439_0
		GO:0003682
		MIRNA:hsa-miR-197-3p
		GO:0043244
		TF:M02069_1
		GO:0006888
		TF:M09605
		MIRNA:hsa-miR-377-5p
		TF:M02068
		TF:M11433_1
		TF:M11437
		TF:M11420_0
		MIRNA:hsa-miR-1976
		GO:0007034
		TF:M04698_0
		TF:M03982_1
		TF:M09605_0
		TF:M09904_1
		TF:M03983
		TF:M01752_1
		TF:M11433
		TF:M09760
		TF:M02063_1
		TF:M11420
		TF:M09607_0
		TF:M09900_0
		MIRNA:hsa-miR-24-3p
		TF:M10102
		TF:M11442
		TF:M10887
		TF:M03967_0
		TF:M07415_1
		GO:0022411
		TF:M02074_0
		TF:M03981
		TF:M04698
		MIRNA:hsa-miR-21-5p
		TF:M01214_0
		TF:M08759_1
		TF:M09901
		TF:M11427_1
		MIRNA:hsa-miR-142-3p
		MIRNA:hsa-miR-6499-3p
		TF:M10885
		TF:M09935_0
		MIRNA:hsa-miR-32-5p
		MIRNA:hsa-miR-4662a-5p
		TF:M11433_0
		TF:M01163
		TF:M11421
		MIRNA:hsa-miR-377-3p
		TF:M02062_1
		GO:0032984
		TF:M11422_0
		GO:0010638
		TF:M09607
		GO:0048193
		TF:M02066_1
		TF:M11437_0
		TF:M01258
		TF:M03970_0
		TF:M08917
		MIRNA:hsa-miR-6814-5p
		TF:M11421_0
		MIRNA:hsa-miR-1247-3p
		TF:M04714_1
		TF:M11415
		TF:M02068_0
		MIRNA:hsa-miR-1-3p
		GO:0005770
		TF:M11425_1
MERS-Cov	242
		GO:0005747
		GO:0044782
		WP:WP111
		TF:M07045
		GO:0019439
		WP:WP4532
		TF:M04015_0
		REAC:R-HSA-71291
		GO:0044270
		TF:M11682
		REAC:R-HSA-5617833
		TF:M11664_1
		REAC:R-HSA-927802
		TF:M00024
		TF:M07216
		GO:0006612
		GO:0000184
		TF:M11686_0
		GO:0055114
		REAC:R-HSA-6799198
		GO:0042773
		GO:0048037
		GO:0006637
		TF:M10849_1
		GO:0050662
		REAC:R-HSA-72649
		GO:0036064
		TF:M11682_1
		GO:0006605
		WP:WP4324
		HPA:033010_21
		REAC:R-HSA-192823
		GO:0030964
		GO:0033108
		REAC:R-HSA-72766
		TF:M11685
		GO:0016616
		KEGG:04714
		GO:0016651
		TF:M00652
		GO:0005743
		TF:M00652_0
		TF:M11679_0
		TF:M11686
		GO:0061512
		TF:M00453_1
		REAC:R-HSA-168254
		TF:M04015_1
		KEGG:05012
		GO:0050136
		GO:0007005
		TF:M11679
		GO:0030990
		GO:1901566
		TF:M08220_0
		GO:0019080
		GO:0007018
		GO:0009060
		WP:WP4396
		TF:M11670_0
		CORUM:305
		GO:0098803
		GO:0072599
		GO:0006732
		REAC:R-HSA-156590
		KEGG:00480
		TF:M04694_0
		TF:M11665_0
		TF:M07045_0
		GO:0035455
		GO:0098840
		TF:M11682_0
		GO:0070972
		CORUM:338
		TF:M07216_0
		TF:M08887_1
		GO:0016655
		REAC:R-HSA-156902
		TF:M11670
		TF:M11683
		REAC:R-HSA-975957
		TF:M09957
		WP:WP4705
		CORUM:6163
		GO:0005746
		GO:0043604
		REAC:R-HSA-975956
		GO:0022900
		GO:0007031
		WP:WP4352
		HP:0010747
		GO:0008137
		TF:M04016_1
		GO:0006119
		GO:0016491
		GO:0004364
		GO:0003735
		REAC:R-HSA-376176
		GO:0045047
		REAC:R-HSA-163200
		GO:0034655
		GO:0090150
		TF:M04015
		REAC:R-HSA-72737
		GO:0015935
		KEGG:01524
		GO:0006413
		GO:0005759
		WP:WP477
		TF:M11665_1
		GO:1901687
		TF:M11687
		TF:M11684_1
		TF:M09957_0
		GO:1990204
		HPA:018010_22
		GO:0022627
		TF:M11683_1
		GO:1901361
		GO:0015980
		TF:M11665
		CORUM:306
		GO:0044391
		GO:0042775
		GO:0098800
		GO:0006091
		GO:0010257
		GO:0006402
		REAC:R-HSA-9010553
		REAC:R-HSA-156827
		TF:M11687_0
		GO:0006974
		REAC:R-HSA-156842
		GO:0072594
		REAC:R-HSA-72764
		HPA:018010_21
		TF:M11664
		GO:0019083
		GO:0006518
		KEGG:03010
		REAC:R-HSA-2408522
		GO:0009062
		GO:0032981
		GO:0005930
		GO:0022625
		GO:0120031
		GO:0030031
		REAC:R-HSA-611105
		GO:0005929
		GO:0051186
		KEGG:00190
		GO:0072663
		GO:0098798
		REAC:R-HSA-168255
		GO:0022904
		GO:0006613
		HPA:005010_22
		GO:0046700
		GO:0005840
		CORUM:178
		TF:M11683_0
		GO:0006635
		REAC:R-HSA-5620924
		GO:0045271
		TF:M11685_0
		GO:0019395
		REAC:R-HSA-72706
		REAC:R-HSA-1852241
		GO:0099111
		REAC:R-HSA-1799339
		CORUM:6172
		GO:0022626
		TF:M08887_0
		KEGG:04932
		TF:M04018_0
		GO:0015934
		CORUM:376
		REAC:R-HSA-2408557
		HP:0030355
		HP:0030354
		GO:0006401
		KEGG:05010
		GO:0031966
		GO:0030992
		GO:0097542
		TF:M04694
		TF:M11664_0
		GO:0070469
		GO:0019866
		TF:M04018
		REAC:R-HSA-1428517
		GO:0003954
		GO:0072662
		REAC:R-HSA-72695
		GO:0035735
		TF:M11687_1
		GO:0070925
		REAC:R-HSA-72613
		GO:1901685
		GO:0043574
		GO:0006790
		REAC:R-HSA-5620922
		TF:M08887
		GO:0035383
		TF:M09733_0
		GO:0042073
		GO:0005814
		GO:0003857
		GO:0032838
		KEGG:05016
		TF:M00453
		GO:0006412
		GO:0043603
		TF:M00024_0
		REAC:R-HSA-72689
		REAC:R-HSA-390450
		GO:0005740
		CORUM:2914
		KEGG:00630
		REAC:R-HSA-9609507
		REAC:R-HSA-5663205
		WP:WP4656
		GO:0016614
		GO:0006614
		TF:M08220
		CORUM:308
		REAC:R-HSA-168273
		GO:0043043
		GO:0006625
		TF:M04810_0
		WP:WP4536
		TF:M04810
		TF:M00453_0
		GO:0060271
		TF:M09733
		GO:0032404
		GO:0007017
		REAC:R-HSA-9033241
		GO:0006120
		GO:0099118
		GO:0000956
		GO:0045333
H1N1	11
		GO:0035580
		TF:M03572_0
		GO:0035577
		GO:0048475
		GO:0042582
		MIRNA:hsa-miR-4781-3p
		GO:0005766
		GO:0042581
		GO:0030117
		TF:M03572
		GO:0005775
EBOV	861
		TF:M08867_1
		TF:M09969_0
		TF:M01072_0
		GO:0008092
		TF:M04152
		TF:M08767_0
		TF:M09658_1
		TF:M12160_1
		TF:M04918_0
		WP:WP2272
		TF:M03932_0
		TF:M00516_0
		TF:M11397_1
		TF:M12157
		TF:M08209_0
		GO:0030705
		GO:0045892
		GO:0046483
		TF:M07040_0
		GO:0006139
		GO:0009896
		MIRNA:hsa-miR-190a-3p
		TF:M03976_1
		GO:0016740
		TF:M09890
		TF:M00738_1
		TF:M03920_0
		TF:M04797_1
		TF:M12160
		TF:M11482
		MIRNA:hsa-miR-92a-3p
		TF:M03922_1
		MIRNA:hsa-miR-218-5p
		TF:M00920_0
		GO:0003712
		MIRNA:hsa-miR-15b-5p
		GO:0097193
		TF:M09603_1
		GO:0044877
		GO:0044249
		TF:M01972
		GO:0050839
		HPA:043020_21
		HPA:043010_21
		TF:M00736_1
		GO:0042594
		GO:0019904
		TF:M09738
		TF:M01073
		TF:M00341
		TF:M11478
		GO:0009408
		TF:M09969
		GO:0030055
		GO:0043168
		TF:M09972
		TF:M00430_0
		GO:0010558
		TF:M01118_1
		TF:M01820_0
		GO:0018130
		TF:M04595
		TF:M12183
		TF:M03806
		TF:M00431
		HPA:019010_22
		TF:M09632_0
		GO:0003690
		TF:M10121_0
		TF:M03989
		GO:0048471
		HPA:057010_21
		TF:M07612_0
		TF:M10112_0
		TF:M09893
		TF:M00739
		GO:0031668
		TF:M08662
		TF:M12173
		TF:M00360_0
		TF:M12153
		TF:M07249_1
		MIRNA:hsa-miR-1277-5p
		TF:M01778_0
		TF:M07397_0
		TF:M03989_1
		GO:1903507
		GO:0035639
		GO:0071827
		TF:M11485_1
		TF:M12147_0
		TF:M11486_0
		TF:M07615
		MIRNA:hsa-let-7a-5p
		GO:0045859
		TF:M11399_1
		TF:M09765_1
		TF:M03913
		TF:M11022_1
		GO:0071375
		TF:M12188
		TF:M09761_1
		REAC:R-HSA-5663220
		TF:M12153_0
		HPA:046010_21
		TF:M01588
		GO:0034620
		TF:M12149
		GO:0051252
		TF:M11049
		TF:M01588_1
		TF:M00360_1
		TF:M00341_0
		TF:M00113
		GO:0000278
		TF:M12186
		TF:M01253_0
		HPA:053020_22
		MIRNA:hsa-miR-103a-3p
		TF:M05386_0
		TF:M07617_1
		GO:1903293
		TF:M09641_0
		TF:M01837_1
		TF:M01100
		TF:M09834_0
		TF:M08993_1
		GO:0009890
		GO:0048589
		GO:0040007
		TF:M01100_0
		HPA:030010_21
		MIRNA:hsa-miR-877-3p
		TF:M07436
		TF:M12153_1
		TF:M04934_1
		TF:M03811_0
		GO:0005789
		TF:M07329_0
		TF:M09897_0
		GO:0010605
		TF:M00985_0
		GO:0060090
		MIRNA:hsa-miR-3944-5p
		TF:M07289
		TF:M10107_0
		KEGG:04392
		GO:0031669
		TF:M00327
		TF:M12313_1
		TF:M07261_0
		TF:M10432_1
		TF:M09723_1
		TF:M07289_1
		KEGG:05210
		HPA:039010_21
		GO:0006355
		HPA:011030_21
		GO:0019900
		TF:M07409
		GO:0051219
		TF:M11478_0
		GO:0010467
		GO:0007049
		TF:M10530_1
		TF:M12151_0
		TF:M11492
		TF:M00378
		TF:M12157_0
		MIRNA:hsa-miR-484
		HPA:048010_11
		TF:M02281_1
		GO:0030036
		TF:M10026_1
		TF:M00470_1
		MIRNA:hsa-miR-221-3p
		TF:M02102_0
		HPA:036010_11
		GO:0031329
		GO:0032774
		TF:M00144_1
		HPA:001040_21
		MIRNA:hsa-miR-92b-3p
		TF:M12140_1
		GO:1901362
		TF:M01047_1
		TF:M12183_1
		GO:0060341
		TF:M11487
		TF:M09968
		TF:M01253
		TF:M12152_0
		TF:M05499_1
		TF:M11401_1
		TF:M00938_1
		TF:M01045
		GO:1903311
		TF:M00976_0
		GO:0030029
		TF:M08209_1
		TF:M09984_0
		TF:M11397_0
		TF:M11482_1
		MIRNA:hsa-miR-6885-3p
		TF:M09734
		TF:M05386
		HPA:046010_11
		TF:M08952
		MIRNA:hsa-miR-497-5p
		TF:M12345
		TF:M04797
		TF:M11541_1
		GO:0016070
		MIRNA:hsa-miR-195-5p
		TF:M07277
		GO:0090304
		GO:0044212
		TF:M04953_1
		TF:M10108_0
		TF:M01073_0
		TF:M12173_0
		GO:0009266
		GO:0031267
		TF:M09602
		TF:M12085_1
		TF:M09893_0
		TF:M00246
		TF:M08700_0
		GO:0030659
		TF:M01858_1
		GO:0036094
		HPA:029010_21
		TF:M00327_0
		GO:0044255
		HPA:047030_21
		TF:M09734_1
		REAC:R-HSA-199991
		TF:M12057_1
		GO:0051020
		TF:M04106_1
		TF:M01303_0
		TF:M10435_1
		TF:M10426_1
		GO:0034377
		TF:M01241_0
		TF:M11395_0
		TF:M12151
		MIRNA:hsa-miR-744-5p
		TF:M10018_0
		TF:M08523_1
		TF:M10121
		GO:0032555
		TF:M12183_0
		TF:M00431_1
		GO:0031331
		HPA:056030_22
		TF:M08440_0
		TF:M08226_0
		TF:M00915_1
		TF:M10018
		GO:0006351
		GO:0003676
		WP:WP481
		GO:0065005
		HPA:043030_21
		GO:0035967
		TF:M04109_1
		TF:M00469
		MIRNA:hsa-miR-331-3p
		TF:M11485_0
		MIRNA:hsa-miR-15a-5p
		TF:M12354_1
		HPA:032010_22
		TF:M09967_0
		TF:M00246_0
		TF:M08878_1
		GO:1901565
		GO:0044271
		GO:0034645
		TF:M00189_1
		GO:0010563
		TF:M03907
		TF:M03895_0
		GO:0097659
		TF:M11391
		GO:0035966
		HPA:015010_21
		TF:M11486_1
		MIRNA:hsa-miR-34a-5p
		TF:M12227_1
		TF:M09641
		GO:0001701
		TF:M03978
		HPA:011010_11
		TF:M12148
		MIRNA:hsa-miR-5689
		TF:M07277_0
		GO:0051338
		TF:M09739_0
		GO:0034654
		TF:M12249_0
		GO:0071496
		TF:M00976
		TF:M08867_0
		TF:M11399_0
		GO:0097367
		TF:M09910
		TF:M12180
		TF:M04863_0
		TF:M12159_0
		TF:M11478_1
		TF:M01972_0
		TF:M09971
		TF:M07261_1
		TF:M10112_1
		TF:M09739
		GO:0010468
		TF:M12249
		TF:M12140_0
		TF:M10112
		HPA:016010_21
		TF:M00322
		TF:M10121_1
		TF:M04863
		GO:0043169
		TF:M12086_0
		HPA:030010_22
		GO:0006357
		GO:0015629
		TF:M07041
		TF:M07409_0
		TF:M12152
		TF:M12345_1
		TF:M10071_1
		TF:M04934_0
		TF:M09910_0
		TF:M12151_1
		GO:0010821
		TF:M07249_0
		GO:0008610
		GO:0005765
		GO:0065003
		GO:0071825
		TF:M04109_0
		GO:0005730
		TF:M07261
		HPA:037010_22
		TF:M10108_1
		TF:M00431_0
		TF:M01770_1
		GO:0009267
[truncated: 510 more rows]
